# Supplementary material for: Validation Study to Determine the Accuracy of Widespread Promoterless EGFP Reporter at Assessing CRISPR/Cas9-Mediated Homology Directed Repair
Source: Curr Issues Mol Biol. 2022 Apr 12;44(4):1688–700. doi: 10.3390/cimb44040116 (PMC9164083; doi:10.3390/cimb44040116)
Supplement: Supplementary file 1 [file cimb-44-00116-s001.zip]

Archive with 1 entries (1 files):
- cimb-1604878-supplementary.pdf
